# Supplementary material for: Seroprevalence of SARS-CoV-2 Infection and Adherence to Preventive Measures in Cuenca, Ecuador, October 2020, a Cross-Sectional Study
Source: Int J Environ Res Public Health. 2021 Apr 27;18(9):4657. doi: 10.3390/ijerph18094657 (PMC8124135; doi:10.3390/ijerph18094657)
Supplement: Supplementary file 1 [file ijerph-18-04657-s001.zip]

Archive with 1 entries (1 files):
- ijerph-1152611-supplementary.pdf
